# Supplementary material for: Impact of Different KDIGO Criteria on Clinical Outcomes for Early Identification of Acute Kidney Injury after Non-Cardiac Surgery
Source: J Clin Med. 2022 Sep 23;11(19):5589. doi: 10.3390/jcm11195589 (PMC9571209; doi:10.3390/jcm11195589)
Supplement: Supplementary file 1 [file jcm-11-05589-s001.zip]

Archive with 1 entries (1 files):
- jcm-1863593-Supplementary.pdf
